# Supplementary material for: Sperm Accumulation Induced by the Female Reproductive Fluid: Putative Evidence of Chemoattraction Using a New Tool
Source: Cells. 2021 Sep 18;10(9):2472. doi: 10.3390/cells10092472 (PMC8467055; doi:10.3390/cells10092472)
Supplement: Supplementary file 1 [file cells-10-02472-s001.zip]

Archive with 7 entries (7 files):
- 2WellsC.stl
- 4WellsC.stl
- Analysis and Figures Code.R
- cells-1251641-supplementary materials.pdf
- Dataset.xlsx
- R Code Marckdown.html
- Video S1.mp4
