# Supplementary material for: Sperm Accumulation Induced by the Female Reproductive Fluid: Putative Evidence of Chemoattraction Using a New Tool
Source: Cells. 2021 Sep 18;10(9):2472. doi: 10.3390/cells10092472 (PMC8467055; doi:10.3390/cells10092472)
Supplement: Supplementary file 1 [file cells-10-02472-s001.zip › Analysis and Figures Code.R]

#load the libraries needed
library(readxl)
library(lme4)
library(lmerTest)
library(dplyr)
library(tidyr)
library(ggplot2)
library(car)
library(effects)
library(rptR)
library(ggpubr)

#get the data and use them!
setwd("YOURWORKINGFOLDER")#write within quotation marks the path to your working directory

Variables<-read_xlsx("Dataset.xlsx",sheet=3) #see variables desscription
print(Variables, n=nrow(Variables))

datachemotaxis<-read_xlsx("Dataset.xlsx",sheet=1) #get the data for analysis and figures

#set the proper data type
datachemotaxis$Trial<-as.factor(datachemotaxis$Trial)
datachemotaxis$First<-as.factor(datachemotaxis$First)
datachemotaxis$Time<-as.factor(datachemotaxis$Time)
datachemotaxis$ul<-as.factor(datachemotaxis$ul)
datachemotaxis$Sperm_Pool<-as.factor(datachemotaxis$Sperm_Pool)
datachemotaxis$spermM<-datachemotaxis$spermN/1000 #transform data to "number of thousands
datachemotaxis$ID <- seq.int(nrow(datachemotaxis))#add a variable with observation level number
datachemotaxis<-datachemotaxis %>% mutate(Perc_H2O=1-Perc_FRF)#add a variable H2p Percentage 
datachemotaxis2<- datachemotaxis %>% filter(Trial!=3&Trial!=13) #remove trials with potential coding errors


################################################################################
#useful functions
#a function to later check for overdispersion of GLMM with binomial distribution
disp_glmer<- function(yourmodel)
{ n <- length(resid(yourmodel))
return( sqrt( sum(c(resid(yourmodel), yourmodel@u) ^2) / n ) )}

#another function to get overdispersion estimates with p from Ben Bolker FAQs
##https://bbolker.github.io/mixedmodels-misc/glmmFAQ.html#fitting-models-with-overdispersion

overdisp_fun <- function(model) {
        rdf <- df.residual(model)
        rp <- residuals(model,type="pearson")
        Pearson.chisq <- sum(rp^2)
        prat <- Pearson.chisq/rdf
        pval <- pchisq(Pearson.chisq, df=rdf, lower.tail=FALSE)
        c(chisq=Pearson.chisq,ratio=prat,rdf=rdf,p=pval)
}


##Do the OF attract sperm? Or, are there more sperm in the OF channel?

## To get the results with the entire dataset, change the "datachemotaxis2" to "datachemotaxis"

Y<-as.matrix(round(select(datachemotaxis2,FRF_n_C,H2O_n_C)))

#this is equivalent to:
#Y<-(cbind(round(datachemotaxis2$FRF_n_C),round(datachemotaxis2$H2O_n_C)))
#or
#Y<-as.matrix(round(datachemotaxis2[,c(21,22)]))

mod1<-glmer(Y~1+(1|ID)+(1|Trial),family="binomial",datachemotaxis2)
summary(mod1) #look at the intercept

disp_glmer(mod1) #not overdispersed
overdisp_fun(mod1) #not overdispersed
plot((mod1)) #residuals are looking ok
shapiro.test(residuals(mod1)) #residuals are normally distributed


#################################################################
##Checking the effect of SV, TA and sperm pool concentration
#################################################################
mod2<-glmer(Y~Time*ul+spermM+(1|Trial)+(1|ID),datachemotaxis2,family="binomial")
summary(mod2)
Anova(mod2) #effect of fixed effects
plot(allEffects(mod2)) #quick look a the effects
disp_glmer(mod2) #not overdispersed
overdisp_fun(mod2) #not overdispersed
plot((mod2))#residuals are looking ok
shapiro.test(residuals(mod2)) #residuals are normally distributed

## The code for figure 2:
figure2A<-datachemotaxis %>% ggplot(aes(x=Time))+
        geom_boxplot(aes(y=Perc_FRF, fill=ul), col="black", lwd=1)+
        geom_boxplot(aes(y=Perc_H2O, fill=ul),alpha=1, col="grey35",lwd=1)+
        theme_bw()+xlab("")+ylab("")+
        theme(axis.title.x = element_text(size = 16))+
        theme(axis.text.x = element_text(size = 14))+
        theme(axis.title.y = element_text(size = 16))+
        theme(axis.text.y = element_text(size = 14))

figure2B<-datachemotaxis2 %>% ggplot(aes(x=Time))+
        geom_boxplot(aes(y=Perc_FRF, fill=ul), col="black", lwd=1)+
        geom_boxplot(aes(y=Perc_H2O, fill=ul),alpha=1, col="grey35",lwd=1)+
        xlab("")+ylab("")+
        theme_bw()+
        theme(axis.title.x = element_text(size = 16))+
        theme(axis.text.x = element_text(size = 14))+
        theme(axis.title.y = element_text(size = 16))+
        theme(axis.text.y = element_text(size = 14))

Figure2<-ggarrange(figure2A,figure2B, 
          labels = c("A", "B"),
          common.legend = T,
          ncol = 2, nrow = 1)

annotate_figure(Figure2,
                top = text_grob("Sampling Volume (�l)", face = "bold", size = 14),
                left = text_grob("Proportion of Sperm Sampled � S.E.", size = 16, rot = 90),
                fig.lab = "Figure 1", fig.lab.face = "bold",
                bottom = text_grob("Time After Activation (s)", size = 16))

## Calculating averages and SE for Figure 3 
data.summaryS <- datachemotaxis %>%
        group_by(Trial) %>% 
        summarise(
                sd_FRF_N = sd(FRF_n_C, na.rm = TRUE),
                aver_FRF_N = mean(FRF_n_C),
                se_FRF_N= sd_FRF_N/sqrt(n()),
                sd_H_N = sd(H2O_n_C, na.rm = TRUE),
                aver_H_N = mean(H2O_n_C),
                se_H_N= sd_H_N/sqrt(n()),
                poolconc=mean(spermM),
                sd_FRF_Perc = sd(Perc_FRF, na.rm = TRUE),
                aver_FRF_perc = mean(Perc_FRF),
                se_FRF_Perc= sd_FRF_Perc/sqrt(n()),
                sd_H_Perc = sd((Perc_H2O), na.rm = TRUE),
                aver_H_Perc = mean(Perc_H2O),
                se_H_Perc= sd_H_Perc/sqrt(n()))

## The code for Figure 3 
data.summaryS %>% ggplot(aes(x=Trial))+
        geom_pointrange(aes(y=aver_FRF_N,ymin=aver_FRF_N-se_FRF_N,ymax=aver_FRF_N+se_FRF_N),shape=21,color="grey19",fill="grey49",size=1.2)+
        geom_pointrange(aes(y=aver_H_N,ymin=aver_H_N-se_H_N,ymax=aver_H_N+se_H_N),col="black",shape=8,size=1.2)+
        geom_pointrange(aes(y=aver_FRF_perc*100,
                            ymin=aver_FRF_perc*100-se_FRF_Perc*100, 
                            ymax=aver_FRF_perc*100+se_FRF_Perc*100),
                        shape=23,fill="red",color="grey29",size=1.2,alpha=0.8)+
        geom_hline(yintercept=50, linetype="dashed", color = "red",size=2)+
        ylab("Average number 
  of sperm collected � S.E.")+
        xlab("Trial")+theme_bw()+
        theme(axis.title.x = element_text(size = 16))+
        theme(axis.text.x = element_text(size = 12))+
        theme(axis.title.y = element_text(size = 16))+
        theme(axis.text.y = element_text(size = 12))+
        scale_y_continuous(sec.axis = sec_axis(trans=~.*1, name="Percentage of sperm 
in the FRF � S.E."))+
        theme(axis.text.y.right = element_text(color = "red"),axis.title.y.right = element_text(color = "red"))


############################################
###Pool quality effects with 20sec and 3 ul
############################################
corr_data<-filter(datachemotaxis2,Time==20,ul==3)
cor.test(sqrt(corr_data$FRF_n_C),corr_data$VCL)
cor.test(sqrt(corr_data$FRF_n_C),corr_data$LIN)
cor.test(sqrt(corr_data$FRF_n_C),corr_data$BCF)
cor.test(sqrt(corr_data$FRF_n_C),corr_data$MOT)
cor.test(sqrt(corr_data$FRF_n_C),corr_data$Longev)


############################################
### Repeatability test
############################################

data.rep<-read_xlsx("Dataset.xlsx",sheet=2)
data.rep2<-data.rep %>% filter(!(Trial == 5)) #removing a replicate there were in in one case more sperm in the water than in the FRF were found

RN_FRF_Perc<-rpt(Perc_FRF ~ (1 | FRF_id), grname = "FRF_id", data = data.rep,
                 nboot = 1000, npermut = 1000)

RN_FRF_Perc2<-rpt(Perc_FRF ~ (1 | FRF_id), grname = "FRF_id", data = data.rep2, 
                  nboot = 1000, npermut = 1000)

RN_FRF_Perc #the repeatability with all the trials
RN_FRF_Perc2 #the repeatability excluding trial N�5

plot(RN_FRF_Perc) # visualization of the repeatability with C.I. Not shown in the mansucript
plot(RN_FRF_Perc2) # visualization of the repeatability with C.I., without trial 5. Not shown in the mansucript


## The code for Figure S4

data.rep %>% ggplot(aes(x=as.factor(Trial))) +
        geom_point(aes(y=Perc_FRF),colour="black",size=6,fill=NA,stroke=1)+ 
        geom_point(aes(y=Perc_FRF,color=as.factor(Sperm_Pool)),size=5)+
        xlab("Trial Number")+ylab("Proportion of Sperm Sampled in FRF")+
        labs(col= "Sperm Pool")+theme_bw()+
        theme(axis.title.x = element_text(size = 16))+
        theme(axis.text.x = element_text(size = 12))+
        theme(axis.title.y = element_text(size = 16))+
        theme(axis.text.y = element_text(size = 12))+
        theme(legend.text = element_text(size = 14))+
        theme(legend.title = element_text(size = 16))


#Below two alternative figures:

#data.rep %>% ggplot(aes(x=reorder(as.factor(Trial),-Difference))) +
#        geom_point(aes(y=Perc_FRF),colour="black",size=6,fill=NA,stroke=1)+ 
#        geom_point(aes(y=Perc_FRF,color=as.factor(Sperm_Pool)),size=5)+
#        xlab("Trial Number")+ylab("Proportion of Sperm Sampled in FRF")+
#        labs(col= "Sperm Pool")+theme_bw()+
#        theme(axis.title.x = element_text(size = 16))+
#        theme(axis.text.x = element_text(size = 12))+
#        theme(axis.title.y = element_text(size = 16))+
#        theme(axis.text.y = element_text(size = 12))+
#        theme(legend.text = element_text(size = 14))+
#        theme(legend.title = element_text(size = 16))

#data.rep %>% ggplot(aes(x=reorder(as.factor(Trial),-Difference))) +
#        geom_line(aes(y=Perc_FRF,color=-Difference),size=1.7)+
#        geom_point(aes(y=Perc_FRF),colour="black",size=6,fill=NA,stroke=1)+ 
#        geom_point(aes(y=Perc_FRF,color=-Difference),size=5)+
#        xlab("Trial Number")+ylab("Proportion of Sperm Sampled in FRF")+
#        labs(col= "Difference 
#between
#replicates")+
#        theme_bw()+
#        theme(axis.title.x = element_text(size = 16))+
#        theme(axis.text.x = element_text(size = 12))+
#        theme(axis.title.y = element_text(size = 16))+
#        theme(axis.text.y = element_text(size = 12))+
#        theme(legend.text = element_text(size = 14))+
#        theme(legend.title = element_text(size = 16))
