# Supplementary material for: Sperm Accumulation Induced by the Female Reproductive Fluid: Putative Evidence of Chemoattraction Using a New Tool
Source: Cells. 2021 Sep 18;10(9):2472. doi: 10.3390/cells10092472 (PMC8467055; doi:10.3390/cells10092472)
Supplement: Supplementary file 1 [file cells-10-02472-s001.zip › Dataset.xlsx]

## Sheet: dataset
Sperm_Pool	Trial	FRF	spermN	VCL	LIN	BCF	Longev	MOT	First	Time	ul	AV_1	AV_2	Total	FRF_place	Correction	C_1	C_2	Total_C	FRF_n_C	H2O_n_C	Perc_FRF
1	1	1	2338	95.2167	83.6667	16.3167	56.6667	47	1	20	2	15	28.6667	43.6667	2	1	15	28.6667	43.6667	28.6667	15	0.656489
1	1	1	2338	95.2167	83.6667	16.3167	56.6667	47	2	20	2.5	12.6667	50	62.6667	2	0.8	10.1333	40	50.1333	40	10.1333	0.797872
1	1	1	2338	95.2167	83.6667	16.3167	56.6667	47	1	20	3	14	86	100	2	0.666667	9.33333	57.3333	66.6667	57.3333	9.33333	0.86
1	1	1	2338	95.2167	83.6667	16.3167	56.6667	47	1	30	2	17.3333	32.6667	50	2	1	17.3333	32.6667	50	32.6667	17.3333	0.653333
1	1	1	2338	95.2167	83.6667	16.3167	56.6667	47	2	30	2.5	23.6667	66	89.6667	2	0.8	18.9333	52.8	71.7333	52.8	18.9333	0.736059
1	1	1	2338	95.2167	83.6667	16.3167	56.6667	47	2	30	3	36	94.3333	130.333	2	0.666667	24	62.8889	86.8889	62.8889	24	0.723785
1	1	1	2338	95.2167	83.6667	16.3167	56.6667	47	1	40	2	10.3333	29	39.3333	2	1	10.3333	29	39.3333	29	10.3333	0.737288
1	1	1	2338	95.2167	83.6667	16.3167	56.6667	47	1	40	2.5	22	56	78	2	0.8	17.6	44.8	62.4	44.8	17.6	0.717949
1	1	1	2338	95.2167	83.6667	16.3167	56.6667	47	2	40	3	100.333	189.333	289.667	2	0.666667	66.8889	126.222	193.111	126.222	66.8889	0.653625
2	2	2	2959.67	102.017	87.8333	19.1	71.6667	70.3333	1	20	2.5	13.6667	12.3333	26	1	0.8	10.9333	9.86667	20.8	10.9333	9.86667	0.525641
2	2	2	2959.67	102.017	87.8333	19.1	71.6667	70.3333	1	20	2	43.3333	40.6667	84	1	1	43.3333	40.6667	84	43.3333	40.6667	0.515873
2	2	2	2959.67	102.017	87.8333	19.1	71.6667	70.3333	2	20	3	137.333	14	151.333	1	0.666667	91.5556	9.33333	100.889	91.5556	9.33333	0.907489
2	2	2	2959.67	102.017	87.8333	19.1	71.6667	70.3333	1	30	2.5	13.3333	11.3333	24.6667	1	0.8	10.6667	9.06667	19.7333	10.6667	9.06667	0.540541
2	2	2	2959.67	102.017	87.8333	19.1	71.6667	70.3333	1	30	2	16.3333	17	33.3333	1	1	16.3333	17	33.3333	16.3333	17	0.49
2	2	2	2959.67	102.017	87.8333	19.1	71.6667	70.3333	2	30	3	156	37.3333	193.333	1	0.666667	104	24.8889	128.889	104	24.8889	0.806897
2	2	2	2959.67	102.017	87.8333	19.1	71.6667	70.3333	2	40	2.5	42	14	56	1	0.8	33.6	11.2	44.8	33.6	11.2	0.75
2	2	2	2959.67	102.017	87.8333	19.1	71.6667	70.3333	2	40	2	20	12.6667	32.6667	1	1	20	12.6667	32.6667	20	12.6667	0.612245
2	2	2	2959.67	102.017	87.8333	19.1	71.6667	70.3333	1	40	3	70.6667	13.3333	84	1	0.666667	47.1111	8.88889	56	47.1111	8.88889	0.84127
3	3	3	3988.33	102.517	86.6667	18.3167	80	80.3333	2	20	2	26	13.3333	39.3333	2	1	26	13.3333	39.3333	13.3333	26	0.338983
3	3	3	3988.33	102.517	86.6667	18.3167	80	80.3333	1	20	3	258	27.6667	285.667	2	0.666667	172	18.4444	190.444	18.4444	172	0.0968495
3	3	3	3988.33	102.517	86.6667	18.3167	80	80.3333	2	20	2.5	33.3333	11	44.3333	2	0.8	26.6667	8.8	35.4667	8.8	26.6667	0.24812
3	3	3	3988.33	102.517	86.6667	18.3167	80	80.3333	1	30	2	14.3333	16.3333	30.6667	2	1	14.3333	16.3333	30.6667	16.3333	14.3333	0.532609
3	3	3	3988.33	102.517	86.6667	18.3167	80	80.3333	1	30	3	259.333	34.6667	294	2	0.666667	172.889	23.1111	196	23.1111	172.889	0.117914
3	3	3	3988.33	102.517	86.6667	18.3167	80	80.3333	2	30	2.5	18	39.6667	57.6667	2	0.8	14.4	31.7333	46.1333	31.7333	14.4	0.687861
3	3	3	3988.33	102.517	86.6667	18.3167	80	80.3333	1	40	2	13	5	18	2	1	13	5	18	5	13	0.277778
3	3	3	3988.33	102.517	86.6667	18.3167	80	80.3333	2	40	3	28.3333	52	80.3333	2	0.666667	18.8889	34.6667	53.5556	34.6667	18.8889	0.647303
3	3	3	3988.33	102.517	86.6667	18.3167	80	80.3333	1	40	2.5	6.33333	9.33333	15.6667	2	0.8	5.06667	7.46667	12.5333	7.46667	5.06667	0.595745
4	4	4	2006.33	114.383	91.8333	17.0667	75	61.8333	2	40	2	22	5.33333	27.3333	1	1	22	5.33333	27.3333	22	5.33333	0.804878
4	4	4	2006.33	114.383	91.8333	17.0667	75	61.8333	1	40	2.5	25.3333	10.6667	36	1	0.8	20.2667	8.53333	28.8	20.2667	8.53333	0.703704
4	4	4	2006.33	114.383	91.8333	17.0667	75	61.8333	1	40	3	39.6667	34.6667	74.3333	1	0.666667	26.4444	23.1111	49.5556	26.4444	23.1111	0.533632
4	4	4	2006.33	114.383	91.8333	17.0667	75	61.8333	2	30	2	12.6667	5.66667	18.3333	1	1	12.6667	5.66667	18.3333	12.6667	5.66667	0.690909
4	4	4	2006.33	114.383	91.8333	17.0667	75	61.8333	1	30	2.5	37.3333	8.33333	45.6667	1	0.8	29.8667	6.66667	36.5333	29.8667	6.66667	0.817518
4	4	4	2006.33	114.383	91.8333	17.0667	75	61.8333	1	30	3	72.6667	21.3333	94	1	0.666667	48.4444	14.2222	62.6667	48.4444	14.2222	0.77305
4	4	4	2006.33	114.383	91.8333	17.0667	75	61.8333	2	20	2	12.6667	8.66667	21.3333	1	1	12.6667	8.66667	21.3333	12.6667	8.66667	0.59375
4	4	4	2006.33	114.383	91.8333	17.0667	75	61.8333	1	20	2.5	39	6.66667	45.6667	1	0.8	31.2	5.33333	36.5333	31.2	5.33333	0.854015
4	4	4	2006.33	114.383	91.8333	17.0667	75	61.8333	2	20	3	83	23.6667	106.667	1	0.666667	55.3333	15.7778	71.1111	55.3333	15.7778	0.778125
5	5	5	1760.67	101.267	89.8333	17.4	70	61.6667	2	40	2	6	5.33333	11.3333	1	1	6	5.33333	11.3333	6	5.33333	0.529412
5	5	5	1760.67	101.267	89.8333	17.4	70	61.6667	2	40	3	149.667	59.3333	209	1	0.666667	99.7778	39.5556	139.333	99.7778	39.5556	0.716108
5	5	5	1760.67	101.267	89.8333	17.4	70	61.6667	1	40	2.5	6	9.33333	15.3333	1	0.8	4.8	7.46667	12.2667	4.8	7.46667	0.391304
5	5	5	1760.67	101.267	89.8333	17.4	70	61.6667	2	30	2	12.3333	11.3333	23.6667	1	1	12.3333	11.3333	23.6667	12.3333	11.3333	0.521127
5	5	5	1760.67	101.267	89.8333	17.4	70	61.6667	1	30	3	86.3333	6.66667	93	1	0.666667	57.5556	4.44444	62	57.5556	4.44444	0.928315
5	5	5	1760.67	101.267	89.8333	17.4	70	61.6667	1	30	2.5	69	13	82	1	0.8	55.2	10.4	65.6	55.2	10.4	0.841463
5	5	5	1760.67	101.267	89.8333	17.4	70	61.6667	1	20	2	10.6667	4	14.6667	1	1	10.6667	4	14.6667	10.6667	4	0.727273
5	5	5	1760.67	101.267	89.8333	17.4	70	61.6667	1	20	3	12.6667	5.66667	18.3333	1	0.666667	8.44444	3.77778	12.2222	8.44444	3.77778	0.690909
5	5	5	1760.67	101.267	89.8333	17.4	70	61.6667	2	20	2.5	10	6	16	1	0.8	8	4.8	12.8	8	4.8	0.625
6	6	6	2776	105.4	85.6667	18.9167	63.3333	90.8333	2	20	2.5	13.3333	5.66667	19	1	0.8	10.6667	4.53333	15.2	10.6667	4.53333	0.701754
6	6	6	2776	105.4	85.6667	18.9167	63.3333	90.8333	1	20	3	30.3333	11.3333	41.6667	1	0.666667	20.2222	7.55556	27.7778	20.2222	7.55556	0.728
6	6	6	2776	105.4	85.6667	18.9167	63.3333	90.8333	2	20	2	9.66667	9	18.6667	1	1	9.66667	9	18.6667	9.66667	9	0.517857
6	6	6	2776	105.4	85.6667	18.9167	63.3333	90.8333	2	30	2.5	9.66667	8.66667	18.3333	1	0.8	7.73333	6.93333	14.6667	7.73333	6.93333	0.527273
6	6	6	2776	105.4	85.6667	18.9167	63.3333	90.8333	1	30	3	72.3333	31.3333	103.667	1	0.666667	48.2222	20.8889	69.1111	48.2222	20.8889	0.697749
6	6	6	2776	105.4	85.6667	18.9167	63.3333	90.8333	1	30	2	8.33333	5.33333	13.6667	1	1	8.33333	5.33333	13.6667	8.33333	5.33333	0.609756
6	6	6	2776	105.4	85.6667	18.9167	63.3333	90.8333	2	40	2.5	13	27.6667	40.6667	1	0.8	10.4	22.1333	32.5333	10.4	22.1333	0.319672
6	6	6	2776	105.4	85.6667	18.9167	63.3333	90.8333	1	40	3	34	9.33333	43.3333	1	0.666667	22.6667	6.22222	28.8889	22.6667	6.22222	0.784615
6	6	6	2776	105.4	85.6667	18.9167	63.3333	90.8333	2	40	2	22.3333	10	32.3333	1	1	22.3333	10	32.3333	22.3333	10	0.690722
7	7	7	2908.67	108.85	82.8333	16.5	63.3333	75.5	1	40	2.5	58	15.3333	73.3333	1	0.8	46.4	12.2667	58.6667	46.4	12.2667	0.790909
7	7	7	2908.67	108.85	82.8333	16.5	63.3333	75.5	2	40	2	29	10.3333	39.3333	1	1	29	10.3333	39.3333	29	10.3333	0.737288
7	7	7	2908.67	108.85	82.8333	16.5	63.3333	75.5	1	40	3	167	34.6667	201.667	1	0.666667	111.333	23.1111	134.444	111.333	23.1111	0.828099
7	7	7	2908.67	108.85	82.8333	16.5	63.3333	75.5	1	30	2.5	19.3333	11.3333	30.6667	1	0.8	15.4667	9.06667	24.5333	15.4667	9.06667	0.630435
7	7	7	2908.67	108.85	82.8333	16.5	63.3333	75.5	2	30	2	34.6667	10	44.6667	1	1	34.6667	10	44.6667	34.6667	10	0.776119
7	7	7	2908.67	108.85	82.8333	16.5	63.3333	75.5	2	30	3	78.6667	36	114.667	1	0.666667	52.4444	24	76.4444	52.4444	24	0.686047
7	7	7	2908.67	108.85	82.8333	16.5	63.3333	75.5	1	20	2.5	37.3333	8.66667	46	1	0.8	29.8667	6.93333	36.8	29.8667	6.93333	0.811594
7	7	7	2908.67	108.85	82.8333	16.5	63.3333	75.5	2	20	2	15.3333	6	21.3333	1	1	15.3333	6	21.3333	15.3333	6	0.71875
7	7	7	2908.67	108.85	82.8333	16.5	63.3333	75.5	1	20	3	31.6667	8.33333	40	1	0.666667	21.1111	5.55556	26.6667	21.1111	5.55556	0.791667
8	8	8	5998.67	123.533	78	17.15	68.3333	68.5	1	40	2.5	27.3333	194	221.333	2	0.8	21.8667	155.2	177.067	155.2	21.8667	0.876506
8	8	8	5998.67	123.533	78	17.15	68.3333	68.5	2	40	3	149	249	398	2	0.666667	99.3333	166	265.333	166	99.3333	0.625628
8	8	8	5998.67	123.533	78	17.15	68.3333	68.5	2	40	2	9	46.3333	55.3333	2	1	9	46.3333	55.3333	46.3333	9	0.837349
8	8	8	5998.67	123.533	78	17.15	68.3333	68.5	1	30	2.5	16	74	90	2	0.8	12.8	59.2	72	59.2	12.8	0.822222
8	8	8	5998.67	123.533	78	17.15	68.3333	68.5	1	30	3	12.6667	94	106.667	2	0.666667	8.44444	62.6667	71.1111	62.6667	8.44444	0.88125
8	8	8	5998.67	123.533	78	17.15	68.3333	68.5	2	30	2	5.66667	69	74.6667	2	1	5.66667	69	74.6667	69	5.66667	0.924107
8	8	8	5998.67	123.533	78	17.15	68.3333	68.5	2	20	2.5	11.3333	72.3333	83.6667	2	0.8	9.06667	57.8667	66.9333	57.8667	9.06667	0.864542
8	8	8	5998.67	123.533	78	17.15	68.3333	68.5	2	20	3	18.3333	177.333	195.667	2	0.666667	12.2222	118.222	130.444	118.222	12.2222	0.906303
8	8	8	5998.67	123.533	78	17.15	68.3333	68.5	1	20	2	7.66667	63.6667	71.3333	2	1	7.66667	63.6667	71.3333	63.6667	7.66667	0.892523
9	9	9	3364.67	95.55	86.8333	18.7	78.3333	66.6667	1	40	3	35	79	114	2	0.666667	23.3333	52.6667	76	52.6667	23.3333	0.692982
9	9	9	3364.67	95.55	86.8333	18.7	78.3333	66.6667	2	40	2	8.33333	32.6667	41	2	1	8.33333	32.6667	41	32.6667	8.33333	0.796748
9	9	9	3364.67	95.55	86.8333	18.7	78.3333	66.6667	1	40	2.5	12.3333	29	41.3333	2	0.8	9.86667	23.2	33.0667	23.2	9.86667	0.701613
9	9	9	3364.67	95.55	86.8333	18.7	78.3333	66.6667	2	30	3	9.66667	84	93.6667	2	0.666667	6.44444	56	62.4444	56	6.44444	0.896797
9	9	9	3364.67	95.55	86.8333	18.7	78.3333	66.6667	2	30	2	8.33333	25	33.3333	2	1	8.33333	25	33.3333	25	8.33333	0.75
9	9	9	3364.67	95.55	86.8333	18.7	78.3333	66.6667	1	30	2.5	13.6667	16.3333	30	2	0.8	10.9333	13.0667	24	13.0667	10.9333	0.544444
9	9	9	3364.67	95.55	86.8333	18.7	78.3333	66.6667	2	20	3	7	34	41	2	0.666667	4.66667	22.6667	27.3333	22.6667	4.66667	0.829268
9	9	9	3364.67	95.55	86.8333	18.7	78.3333	66.6667	1	20	2	6.33333	23.6667	30	2	1	6.33333	23.6667	30	23.6667	6.33333	0.788889
9	9	9	3364.67	95.55	86.8333	18.7	78.3333	66.6667	1	20	2.5	6	26	32	2	0.8	4.8	20.8	25.6	20.8	4.8	0.8125
10	10	10	2103.67	107.483	81.3333	18.9167	76.6667	68.3333	2	20	3	114.333	27.6667	142	1	0.666667	76.2222	18.4444	94.6667	76.2222	18.4444	0.805164
10	10	10	2103.67	107.483	81.3333	18.9167	76.6667	68.3333	1	20	2	61	7.33333	68.3333	1	1	61	7.33333	68.3333	61	7.33333	0.892683
10	10	10	2103.67	107.483	81.3333	18.9167	76.6667	68.3333	2	20	2.5	18.3333	6.66667	25	1	0.8	14.6667	5.33333	20	14.6667	5.33333	0.733333
10	10	10	2103.67	107.483	81.3333	18.9167	76.6667	68.3333	1	30	3	27.3333	11	38.3333	1	0.666667	18.2222	7.33333	25.5556	18.2222	7.33333	0.713043
10	10	10	2103.67	107.483	81.3333	18.9167	76.6667	68.3333	1	30	2	24	9.66667	33.6667	1	1	24	9.66667	33.6667	24	9.66667	0.712871
10	10	10	2103.67	107.483	81.3333	18.9167	76.6667	68.3333	2	30	2.5	17.3333	8.33333	25.6667	1	0.8	13.8667	6.66667	20.5333	13.8667	6.66667	0.675325
10	10	10	2103.67	107.483	81.3333	18.9167	76.6667	68.3333	2	40	3	46	17.6667	63.6667	1	0.666667	30.6667	11.7778	42.4444	30.6667	11.7778	0.722513
10	10	10	2103.67	107.483	81.3333	18.9167	76.6667	68.3333	1	40	2	22.6667	15.6667	38.3333	1	1	22.6667	15.6667	38.3333	22.6667	15.6667	0.591304
10	10	10	2103.67	107.483	81.3333	18.9167	76.6667	68.3333	1	40	2.5	11.3333	11.3333	22.6667	1	0.8	9.06667	9.06667	18.1333	9.06667	9.06667	0.5
11	11	11	1398.67	95.4667	86	18.5833	56.6667	61.1667	1	20	3	39	65.3333	104.333	2	0.666667	26	43.5556	69.5556	43.5556	26	0.626198
11	11	11	1398.67	95.4667	86	18.5833	56.6667	61.1667	2	20	2.5	16	57.6667	73.6667	2	0.8	12.8	46.1333	58.9333	46.1333	12.8	0.782805
11	11	11	1398.67	95.4667	86	18.5833	56.6667	61.1667	1	20	2	9.33333	41	50.3333	2	1	9.33333	41	50.3333	41	9.33333	0.81457
11	11	11	1398.67	95.4667	86	18.5833	56.6667	61.1667	2	30	3	10.3333	59	69.3333	2	0.666667	6.88889	39.3333	46.2222	39.3333	6.88889	0.850962
11	11	11	1398.67	95.4667	86	18.5833	56.6667	61.1667	1	30	2.5	7.33333	59.6667	67	2	0.8	5.86667	47.7333	53.6	47.7333	5.86667	0.890547
11	11	11	1398.67	95.4667	86	18.5833	56.6667	61.1667	2	30	2	9.66667	44	53.6667	2	1	9.66667	44	53.6667	44	9.66667	0.819876
11	11	11	1398.67	95.4667	86	18.5833	56.6667	61.1667	1	40	3	10.3333	55.3333	65.6667	2	0.666667	6.88889	36.8889	43.7778	36.8889	6.88889	0.84264
11	11	11	1398.67	95.4667	86	18.5833	56.6667	61.1667	1	40	2.5	10.3333	44.3333	54.6667	2	0.8	8.26667	35.4667	43.7333	35.4667	8.26667	0.810976
11	11	11	1398.67	95.4667	86	18.5833	56.6667	61.1667	2	40	2	7	42.3333	49.3333	2	1	7	42.3333	49.3333	42.3333	7	0.858108
12	12	12	2623.33	91.4	87	20.2167	50	63	2	40	3	86.6667	62.3333	149	1	0.666667	57.7778	41.5556	99.3333	57.7778	41.5556	0.581655
12	12	12	2623.33	91.4	87	20.2167	50	63	1	40	2.5	33	13.6667	46.6667	1	0.8	26.4	10.9333	37.3333	26.4	10.9333	0.707143
12	12	12	2623.33	91.4	87	20.2167	50	63	1	40	2	14.3333	8	22.3333	1	1	14.3333	8	22.3333	14.3333	8	0.641791
12	12	12	2623.33	91.4	87	20.2167	50	63	2	30	3	66	23.6667	89.6667	1	0.666667	44	15.7778	59.7778	44	15.7778	0.736059
12	12	12	2623.33	91.4	87	20.2167	50	63	1	30	2.5	53	7.66667	60.6667	1	0.8	42.4	6.13333	48.5333	42.4	6.13333	0.873626
12	12	12	2623.33	91.4	87	20.2167	50	63	2	30	2	22.3333	9	31.3333	1	1	22.3333	9	31.3333	22.3333	9	0.712766
12	12	12	2623.33	91.4	87	20.2167	50	63	1	20	3	60.3333	9.66667	70	1	0.666667	40.2222	6.44444	46.6667	40.2222	6.44444	0.861905
12	12	12	2623.33	91.4	87	20.2167	50	63	2	20	2.5	39.6667	10.3333	50	1	0.8	31.7333	8.26667	40	31.7333	8.26667	0.793333
12	12	12	2623.33	91.4	87	20.2167	50	63	1	20	2	34.3333	6.66667	41	1	1	34.3333	6.66667	41	34.3333	6.66667	0.837398
13	13	13	1337	109.7	85	15.35	55	59.6667	1	40	3	99.3333	48.6667	148	2	0.666667	66.2222	32.4444	98.6667	32.4444	66.2222	0.328829
13	13	13	1337	109.7	85	15.35	55	59.6667	2	30	2.5	17	8	25	2	0.8	13.6	6.4	20	6.4	13.6	0.32
13	13	13	1337	109.7	85	15.35	55	59.6667	1	30	3	30	18.3333	48.3333	2	0.666667	20	12.2222	32.2222	12.2222	20	0.37931
13	13	13	1337	109.7	85	15.35	55	59.6667	2	30	2	6.33333	4.66667	11	2	1	6.33333	4.66667	11	4.66667	6.33333	0.424242
13	13	13	1337	109.7	85	15.35	55	59.6667	2	40	2.5	51.6667	13.3333	65	2	0.8	41.3333	10.6667	52	10.6667	41.3333	0.205128
13	13	13	1337	109.7	85	15.35	55	59.6667	1	20	2	4.66667	4	8.66667	2	1	4.66667	4	8.66667	4	4.66667	0.461538
13	13	13	1337	109.7	85	15.35	55	59.6667	2	20	3	12.3333	16	28.3333	2	0.666667	8.22222	10.6667	18.8889	10.6667	8.22222	0.564706
13	13	13	1337	109.7	85	15.35	55	59.6667	1	20	2.5	7.33333	8.33333	15.6667	2	0.8	5.86667	6.66667	12.5333	6.66667	5.86667	0.531915
13	13	13	1337	109.7	85	15.35	55	59.6667	2	40	2	7.33333	6.33333	13.6667	2	1	7.33333	6.33333	13.6667	6.33333	7.33333	0.463415
14	14	14	1982	97.3667	86.6667	16.75	65	57.5	2	40	3	43	68.3333	111.333	2	0.666667	28.6667	45.5556	74.2222	45.5556	28.6667	0.613772
14	14	14	1982	97.3667	86.6667	16.75	65	57.5	1	20	3	15.6667	66	81.6667	2	0.666667	10.4444	44	54.4444	44	10.4444	0.808163
14	14	14	1982	97.3667	86.6667	16.75	65	57.5	2	20	2.5	6	7	13	2	0.8	4.8	5.6	10.4	5.6	4.8	0.538462
14	14	14	1982	97.3667	86.6667	16.75	65	57.5	1	30	2	4.33333	6.66667	11	2	1	4.33333	6.66667	11	6.66667	4.33333	0.606061
14	14	14	1982	97.3667	86.6667	16.75	65	57.5	2	40	2	12	7.66667	19.6667	2	1	12	7.66667	19.6667	7.66667	12	0.389831
14	14	14	1982	97.3667	86.6667	16.75	65	57.5	1	40	2.5	5.33333	10	15.3333	2	0.8	4.26667	8	12.2667	8	4.26667	0.652174
14	14	14	1982	97.3667	86.6667	16.75	65	57.5	2	30	2.5	5.33333	17.3333	22.6667	2	0.8	4.26667	13.8667	18.1333	13.8667	4.26667	0.764706
14	14	14	1982	97.3667	86.6667	16.75	65	57.5	2	30	3	24.3333	117.333	141.667	2	0.666667	16.2222	78.2222	94.4444	78.2222	16.2222	0.828235
14	14	14	1982	97.3667	86.6667	16.75	65	57.5	1	20	2	4.33333	11	15.3333	2	1	4.33333	11	15.3333	11	4.33333	0.717391
15	15	15	7027	82.8167	75.5	21.5333	78.3333	66.8333	1	30	2	8.33333	37	45.3333	2	1	8.33333	37	45.3333	37	8.33333	0.816176
15	15	15	7027	82.8167	75.5	21.5333	78.3333	66.8333	2	40	2	4	27.3333	31.3333	2	1	4	27.3333	31.3333	27.3333	4	0.87234
15	15	15	7027	82.8167	75.5	21.5333	78.3333	66.8333	1	40	2.5	3	29.3333	32.3333	2	0.8	2.4	23.4667	25.8667	23.4667	2.4	0.907216
15	15	15	7027	82.8167	75.5	21.5333	78.3333	66.8333	2	20	3	9.33333	35.6667	45	2	0.666667	6.22222	23.7778	30	23.7778	6.22222	0.792593
15	15	15	7027	82.8167	75.5	21.5333	78.3333	66.8333	1	30	3	10	40.3333	50.3333	2	0.666667	6.66667	26.8889	33.5556	26.8889	6.66667	0.801325
15	15	15	7027	82.8167	75.5	21.5333	78.3333	66.8333	2	20	2.5	6	28.3333	34.3333	2	0.8	4.8	22.6667	27.4667	22.6667	4.8	0.825243
15	15	15	7027	82.8167	75.5	21.5333	78.3333	66.8333	1	30	2.5	6	27.3333	33.3333	2	0.8	4.8	21.8667	26.6667	21.8667	4.8	0.82
15	15	15	7027	82.8167	75.5	21.5333	78.3333	66.8333	2	20	2	5	22	27	2	1	5	22	27	22	5	0.814815
15	15	15	7027	82.8167	75.5	21.5333	78.3333	66.8333	1	40	3	4	27.6667	31.6667	2	0.666667	2.66667	18.4444	21.1111	18.4444	2.66667	0.873684
16	16	16	5721.33	105.117	83.3333	20.5333	63.3333	56.8333	2	30	2	4.33333	5.33333	9.66667	1	1	4.33333	5.33333	9.66667	4.33333	5.33333	0.448276
16	16	16	5721.33	105.117	83.3333	20.5333	63.3333	56.8333	2	30	2.5	4.33333	7.33333	11.6667	1	0.8	3.46667	5.86667	9.33333	3.46667	5.86667	0.371429
16	16	16	5721.33	105.117	83.3333	20.5333	63.3333	56.8333	1	30	3	4	8.33333	12.3333	1	0.666667	2.66667	5.55556	8.22222	2.66667	5.55556	0.324324
16	16	16	5721.33	105.117	83.3333	20.5333	63.3333	56.8333	1	40	2	7.33333	11.3333	18.6667	1	1	7.33333	11.3333	18.6667	7.33333	11.3333	0.392857
16	16	16	5721.33	105.117	83.3333	20.5333	63.3333	56.8333	2	40	2.5	5.66667	5	10.6667	1	0.8	4.53333	4	8.53333	4.53333	4	0.53125
16	16	16	5721.33	105.117	83.3333	20.5333	63.3333	56.8333	1	20	2	3.33333	5.66667	9	1	1	3.33333	5.66667	9	3.33333	5.66667	0.37037
16	16	16	5721.33	105.117	83.3333	20.5333	63.3333	56.8333	1	20	2.5	5	6	11	1	0.8	4	4.8	8.8	4	4.8	0.454545
16	16	16	5721.33	105.117	83.3333	20.5333	63.3333	56.8333	2	40	3	39.3333	15.6667	55	1	0.666667	26.2222	10.4444	36.6667	26.2222	10.4444	0.715152
16	16	16	5721.33	105.117	83.3333	20.5333	63.3333	56.8333	2	20	3	5.66667	5.33333	11	1	0.666667	3.77778	3.55556	7.33333	3.77778	3.55556	0.515152

## Sheet: repeatability
Sperm_Pool	Measure	FRF_id	Trial	TotalN	FRF_N	Perc_FRF	Difference
SP1	1	FRF1	1	18	14	0.777778	0.0698413
SP1	2	FRF1	1	23.3333	19.7778	0.847619	0.0698413
SP1	1	FRF2	2	14.4444	10	0.692308	0.00938086
SP1	2	FRF2	2	9.11111	6.22222	0.682927	0.00938086
SP1	1	FRF4	3	51.3333	47.7778	0.930736	0.0140493
SP1	2	FRF4	3	72.4444	68.4444	0.944785	0.0140493
SP1	1	FRF5	4	14.2222	9.55556	0.671875	0.00994318
SP1	2	FRF5	4	9.77778	6.66667	0.681818	0.00994318
SP1	1	FRF6	5	17.7778	8	0.45	0.335714
SP1	2	FRF6	5	15.5556	12.2222	0.785714	0.335714
SP2	1	FRF7	6	40.8889	32.4444	0.793478	0.138306
SP2	2	FRF7	6	38.6667	25.3333	0.655172	0.138306
SP2	1	FRF8	7	273.778	264.444	0.965909	0.0163194
SP2	2	FRF8	7	189.556	180	0.94959	0.0163194
SP2	2	FRF9	8	105.111	95.5556	0.909091	0.05
SP2	3	FRF9	8	48.8889	42	0.859091	0.05
SP2	1	FRF11	9	102.667	94.8889	0.924242	0.0252877
SP2	2	FRF11	9	63.7778	57.3333	0.898955	0.0252877
SP2	1	FRF12	10	32.6667	29.1111	0.891156	0.0319205
SP2	2	FRF12	10	92.4444	85.3333	0.923077	0.0319205

## Sheet: VariablesDescription
VARIABLE NAME	DESCRIPTION
Sperm_Pool	The sperm pool used (unique)
Trial	Trials
FRF	FRF used (unique)
spermN	Sperm pool average concentration
VCL	VCL measured. Average between the two measurements within male and then across males in the pool. Same below.
LIN	Linearity
BCF	Beat Frequency
Longev	Pool longevity (time to reach 20% motile sperm, calculated as sum of the number ofmeasures: 10 sec*N of measures ). Average within male and then across males within pools
MOT	Motility
First	Wich side (1 or 2) was loaded and measured FIRST.
Time	Time from Activation, "TA" (seconds)
ul	Sampling Volume "SV" (ul)
AV_1	Average count for side 1
AV_2	Average count for side 2
Total	The sum of AV_1 and AV_2
FRF_place	Where was the FRF? In side 1 or side 2?
Correction	Scaling to apply to account for sperm concentration correction (to account for different dilution during counting: 2/8, 2,5/8 and 3/8). All standardized to 2/8
C_1	AV_1 corrected by concentration
C_2	AV_2 corrected by concentration
Total_C	The sum of sperm counted in the two sides (correced by concentration)
FRF_n_C	Average count in the FRF (corrected by concentration)
H2O_n_C	Average count in the Water (corrected by concentration)
Perc_FRF	Percentage of sperm in the FRF over all the sperm moved
